# Supplementary material for: Design, Synthesis, and Antitumor Activity Evaluation of Artemisinin Bivalent Ligands
Source: Molecules. 2024 Jan 15;29(2):409. doi: 10.3390/molecules29020409 (PMC10818997; doi:10.3390/molecules29020409)
Supplement: Supplementary file 1 [file molecules-29-00409-s001.zip]

Archive with 1 entries (1 files):
- molecules-2756241-supplementary.pdf
